# Supplementary material for: Competitive amplification of differentially melting amplicons (CADMA) improves KRAS hotspot mutation testing in colorectal cancer
Source: BMC Cancer. 2012 Nov 23;12:548. doi: 10.1186/1471-2407-12-548 (PMC3517778; doi:10.1186/1471-2407-12-548)
Supplement: Additional file 2 — Table S1. Overview of the results from screening 100 mCRC samples using the TheraScreen kit and CADMA. A TaqMan based assay and COLD-PCR followed by sequencing were used to test samples for which the TheraScreen kit and CADMA did not give the same result. [file 1471-2407-12-548-S2.xlsx]

## Sheet: Sheet1
Supplementary Table 1. Overview of the results from screening 100 mCRC samples using the TheraScreen kit and CADMA.
A TaqMan based assay and COLD-PCR followed by sequencing were used to test samples for which the TheraScreen kit and CADMA did not give the same result.
Sample ID	TheraScreen result	CADMA result	TaqMan result	COLD-PCR results
1	Wild-type	Wild-type	Not performed	Not performed
2	Wild-type	Wild-type	Not performed	c.37 G>A/c.39 C>G
3	Wild-type	Wild-type	Not performed	Not performed
4	Wild-type	Wild-type	Not performed	Not performed
5	Wild-type	Wild-type	Not performed	Not performed
6	Wild-type	Wild-type	Not performed	Not performed
7	Wild-type	Wild-type	Not performed	Not performed
8	Wild-type	Wild-type	Not performed	Not performed
9	Wild-type	Wild-type	Not performed	Not performed
10	Wild-type	Wild-type	Not performed	Wild-type
11	Wild-type	Wild-type	Not performed	Not performed
12	Wild-type	Wild-type	Not performed	Wild-type
13	Wild-type	Wild-type	Not performed	Not performed
14	Wild-type	Wild-type	Not performed	Not performed
15	Wild-type	Wild-type	Not performed	Not performed
16	Wild-type	No data	Not performed	Not performed
17	Wild-type	Wild-type	Not performed	Not performed
18	Wild-type	Wild-type	Not performed	Not performed
19	Wild-type	Wild-type	Not performed	Not performed
20	Wild-type	Wild-type	Not performed	Not performed
21	Wild-type	Wild-type	Not performed	Not performed
22	Wild-type	Wild-type	Not performed	Not performed
23	Wild-type	Wild-type	Not performed	Not performed
24	Wild-type	Wild-type	Not performed	Not performed
25	Wild-type	Wild-type	Not performed	Not performed
26	Wild-type	Wild-type	Not performed	Not performed
27	Wild-type	Wild-type	Not performed	Not performed
28	Wild-type	Wild-type	Not performed	Not performed
29	Wild-type	Wild-type	Not performed	Not performed
30	Wild-type	Wild-type	Not performed	Not performed
31	Wild-type	Wild-type	Not performed	Not performed
32	Wild-type	Wild-type	Not performed	Not performed
33	Wild-type	Wild-type	Not performed	Not performed
34	Wild-type	Wild-type	Not performed	Not performed
35	Wild-type	Wild-type	Not performed	Not performed
36	Wild-type	Wild-type	Not performed	Not performed
37	Wild-type	Wild-type	Not performed	Not performed
38	No data	Wild-type	Not performed	Not performed
39	Wild-type	Wild-type	Not performed	Not performed
40	Wild-type	Wild-type	Not performed	Not performed
41	Wild-type	Wild-type	Not performed	Not performed
42	Wild-type	Wild-type	Not performed	Not performed
43	Wild-type	Wild-type	Not performed	Not performed
44	Wild-type	Wild-type	Not performed	Not performed
45	Wild-type	Wild-type	Not performed	Not performed
46	Wild-type	Wild-type	Not performed	Not performed
47	Wild-type	Wild-type	Not performed	Not performed
48	Wild-type	Wild-type	Not performed	Not performed
49	Wild-type	Wild-type	Not performed	Not performed
50	Wild-type	Wild-type	Not performed	Not performed
51	Wild-type	Wild-type	Not performed	Not performed
52	Wild-type	Wild-type	Not performed	Not performed
53	Wild-type	Wild-type	Not performed	Not performed
54	Wild-type	Wild-type	Not performed	Not performed
55	c.35 G>A	c.35 G>A	Not performed	Not performed
56	c.34 G>T	c.34 G>T	Not performed	Not performed
57	c.35 G>A	c.35 G>A	Not performed	Not performed
58	c.35 G>T	c.35 G>T	Not performed	Not performed
59	c.35 G>T	c.35 G>T	Not performed	Not performed
60	c.34 G>T	c.34 G>T	Not performed	Not performed
61	c.35 G>A	c.35 G>A	Not performed	Not performed
62	c.35 G>A	c.35 G>A	Not performed	Not performed
63	c.35 G>T	c.35 G>T	Not performed	Not performed
64	c.35 G>A	c.35 G>A	Not performed	Not performed
65	c.35 G>C/c.34 G>A	c.35 G>C	c.35 G>C	c.35 G>C
66	c.35 G>A	c.35 G>A	Not performed	Not performed
67	c.35 G>T	c.35 G>T	Not performed	Not performed
68	c.35 G>C	c.35 G>C	Not performed	Not performed
69	c.38 G>A	c.38 G>A	Not performed	Not performed
70	c.38 G>A	c.38 G>A	Not performed	Not performed
71	c.35 G>A	c.35 G>A	Not performed	Not performed
72	No data	c.35 G>A	Not performed	Not performed
73	c.35 G>A	Wild-type	Wild-type	Wild-type
74	c.35 G>C	c.35 G>C	Not performed	Not performed
75	c.35 G>T	c.35 G>T	Not performed	Not performed
76	c.35 G>T	c.35 G>T	Not performed	Not performed
77	c.35 G>T	c.35 G>T	Not performed	Not performed
78	c.35 G>T	c.35 G>T	Not performed	Not performed
79	c.35 G>A	c.35 G>A	Not performed	Not performed
80	c.35 G>C	c.35 G>C	Not performed	Not performed
81	c.35 G>T	c.35 G>T	Not performed	Not performed
82	c.35 G>C	c.35 G>C	Not performed	Not performed
83	c.35 G>A	c.35 G>A	Not performed	Not performed
84	c.35 G>T	c.35 G>T	Not performed	Not performed
85	c.35 G>A	c.35 G>A	Not performed	Not performed
86	c.35 G>T	c.35 G>T	Not performed	Not performed
87	c.35 G>A	c.35 G>A	Not performed	Not performed
88	c.38 G>A	c.38 G>A	Not performed	Not performed
89	c.34 G>T	c.34 G>T	Not performed	Not performed
90	c.34 G>A	c.34 G>A	Not performed	Not performed
91	c.35 G>A	c.35 G>A/c.38 G>A	c.35 G>A/c.38 G>A	c.38 G>A
92	c.35 G>C	c.35 G>C	Not performed	Not performed
93	c.35 G>T	c.35 G>T	Not performed	Not performed
94	c.35 G>T	c.35 G>T	Not performed	Not performed
95	c.35 G>A/c.38 G>A	c.35 G>A/c.38 G>A	Not performed	Not performed
96	c.34 G>T	c.34 G>T/c.35 G>A	c.34 G>T/c.35 G>A	c.34 G>T/c.35 G>A
97	c.35 G>T	c.35 G>T	Not performed	Not performed
98	c.35 G>T	c.35 G>T	Not performed	Not performed
99	c.38 G>A	c.38 G>A	Not performed	Not performed
100	c.38 G>A	c.38 G>A	Not performed	Not performed
